# Supplementary material for: Engineering CRISPR immune systems conferring GLRaV-3 resistance in grapevine
Source: Hortic Res. 2022 Jan 28;9:uhab023. doi: 10.1093/hr/uhab023 (PMC8796251; doi:10.1093/hr/uhab023)
Supplement: Web_Material_uhab023 [file web_material_uhab023.zip]

Archive with 5 entries (5 files):
- 5447_3_other_0_r0gl7t.txt
- HORTRES-04369R2.docx
- Supplementary Table S1. Primers used for vector construction, detection and RT-qPCR.docx
- Supplementary Table S2. Sequence of sgRNA used in this study.docx
- Supplementary Table S3. Sequence of crRNA used in this study.docx
