# Supplementary material for: Engineering CRISPR immune systems conferring GLRaV-3 resistance in grapevine
Source: Hortic Res. 2022 Jan 28;9:uhab023. doi: 10.1093/hr/uhab023 (PMC8796251; doi:10.1093/hr/uhab023)
Supplement: Web_Material_uhab023 [file web_material_uhab023.zip › 5447_3_other_0_r0gl7t.txt]

TITLE

Engineering CRISPR immune systems conferring GLRaV-3 resistance in grapevine

AUTHOR/ORCID/PRIMARY AFFILIATION

Yan Xu, null
College of Horticulture, Northwest A&F University, China

Bolei Jiao, null
College of Horticulture, Northwest A & F University, China

Xinyi Hao, null
College of Horticulture, Northwest A & F University, China

Zhiming Liu, null
College of Horticulture, Northwest A & F University, China

Mingbo Liu, null
College of Horticulture, Northwest A & F University, China

Jingyi Wang, null
College of Horticulture, Northwest A & F University, China

Lin Liu, null
College of Horticulture, Northwest A & F University, China

Na Liu, null
College of Horticulture, Northwest A & F University, China

Rui Song, null
Chinese Wine Industry Technology Institute, Zhongguancun Innovator Center, China

Junxiang Zhang, null
Chinese Wine Industry Technology Institute, Zhongguancun Innovator Center, China

Yulin Fang, null
Northwest A&F University, China

FUNDING DETAILS


AUTHOR CONTRIBUTIONS
